# Supplementary material for: Volatility of Mutator Phenotypes at Single Cell Resolution
Source: PLoS Genet. 2015 Apr 13;11(4):e1005151. doi: 10.1371/journal.pgen.1005151 (PMC4395103; doi:10.1371/journal.pgen.1005151)
Supplement: S1 Dataset — The data for each lineage are found in separate tabs. The variant calls for each cell division are tabulated in the upper table. The genomic coordinates for each mutation are reported as the NCBI reference number and position of the mutated base, which are separated by a colon. New variants in each daughter clone are highlighted in orange. Mutations co-occurring in the same chromosome and cell division are outlined with a black box. (XLSX) [file pgen.1005151.s010.xlsx]

## Sheet: Lineage A
Lineage A (Originally called Lineage 6_1)
The genotype is POL2 msh6. Every daughter was named sequentially. No granddaughters were saved. New mutations are shaded in orange.
Sample Reference ID	6_1_9	6_1_8	6_1_7	6_1_6	6_1_5	6_1_4	6_1_3	6_1_2	6_1_1
Cell Division	9	8	7	6	5	4	3	2	1
	NC_001147:739408	NC_001147:739408
	NC_001148:539433	NC_001148:539433	NC_001148:539433	NC_001148:539433	NC_001148:539433	NC_001148:539433	NC_001148:539433
New Fixed Mutations	0	1	0	0	0	0	1

## Sheet: Lineage B
Lineage B (Originally called Lineage 5)
Genotype is pol2-4 msh6. Both Daughters and Granddaughters were saved. Daughters were numbered with odd numbers, granddaughters were numbered with even numbers. New mutations are shaded in orange. Mutations on the same chromosome are boxed in bold lines.
Sample Reference ID	5_21	5_19	5_17	5_15	5_13	5_11	5_9	5_7	5_5	5_3	5_1
Cell Division	11	10	9	8	7	6	5	4	3	2	1
	NC_001135:202135
	NC_001136:260814
	NC_001136:1133213	NC_001136:1133213	NC_001136:1133213	NC_001136:1133213	NC_001136:1133213
	NC_001137:138748	NC_001137:138748
	NC_001137:549354	NC_001137:549354	NC_001137:549354	NC_001137:549354	NC_001137:549354	NC_001137:549354
	NC_001139:362409
	NC_001139:903670	NC_001139:903670	NC_001139:903670	NC_001139:903670
	NC_001139:1038646	NC_001139:1038646	NC_001139:1038646	NC_001139:1038646
	NC_001140:210450	NC_001140:210450
	NC_001141:258842	NC_001141:258842
	NC_001142:319409	NC_001142:319409	NC_001142|319409
	NC_001144:930572
	NC_001144:975218	NC_001144:975218	NC_001144|975218	NC_001144:975218	NC_001144:975218	NC_001144:975218
	NC_001146:578522	NC_001146:578522	NC_001146:578522	NC_001146:578522	NC_001146:578522
	NC_001147:551251	NC_001147:551251	NC_001147:551251	NC_001147:551251	NC_001147:551251	NC_001147:551251	NC_001147:551251	NC_001147:551251
	NC_001147:794381	NC_001147:794381	NC_001147|794381	NC_001147:794381
	NC_001148:40338	NC_001148:40338	NC_001148|40338	NC_001148:40338	NC_001148:40338	NC_001148:40338
	NC_001148:395940	NC_001148:395940	NC_001148:395940	NC_001148:395940
	NC_001148:511901	NC_001148:511901	NC_001148|511901	NC_001148:511901	NC_001148:511901	NC_001148:511901	NC_001148:511901	NC_001148:511901
New Fixed Mutations	4	3	1	4	2	3	0	2	0

## Sheet: Lineage C
Lineage C (Originally called Lineage 5_1)
Genotype is pol2-4 msh6. Every daughter was named sequentially. No granddaughters were saved. New mutations are shaded in orange. Mutations on the same chromosome are boxed in bold lines.
Sample Reference ID	5_1_15	5_1_12	5_1_14	5_1_13	5_1_11	5_1_10	5_1_9	5_1_8	5_1_7	5_1_6	5_1_5	5_1_4	5_1_3	5_1_2	5_1_1
Cell Division	15	14	13	12	11	10	9	8	7	6	5	4	3	2	1
	NC_001134:12825	NC_001134:12825	NC_001134:12825	NC_001134:12825	NC_001134:12825	NC_001134:12825	NC_001134:12825	NC_001134:12825	NC_001134:12825	NC_001134:12825	NC_001134:12825	NC_001134:12825	NC_001134:12825
	NC_001134:418834	NC_001134:418834	NC_001134:418834	NC_001134:418834	NC_001134:418834	NC_001134:418834	NC_001134:418834	NC_001134:418834	NC_001134:418834	NC_001134:418834	NC_001134:418834
	NC_001134:734942	NC_001134:734942	NC_001134:734942	NC_001134:734942	NC_001134:734942	NC_001134:734942	NC_001134:734942	NC_001134:734942	NC_001134:734942	NC_001134:734942	NC_001134:734942	NC_001134:734942
	NC_001135:114784	NC_001135:114784	NC_001135:114784	NC_001135:114784	NC_001135:114784	NC_001135:114784	NC_001135:114784	NC_001135:114784
	NC_001136:255059	NC_001136:255059	NC_001136:255059	NC_001136:255059	NC_001136:255059	NC_001136:255059	NC_001136:255059	NC_001136:255059	NC_001136:255059	NC_001136:255059	NC_001136:255059	NC_001136:255059
	NC_001136:572980	NC_001136:572980	NC_001136:572980	NC_001136:572980	NC_001136:572980	NC_001136:572980	NC_001136:572980	NC_001136:572980	NC_001136:572980	NC_001136:572980	NC_001136:572980	NC_001136:572980
	NC_001136:615274	NC_001136:615274	NC_001136:615274
	NC_001136:660517	NC_001136:660517	NC_001136:660517	NC_001136:660517	NC_001136:660517	NC_001136:660517	NC_001136:660517	NC_001136:660517	NC_001136:660517	NC_001136:660517	NC_001136:660517	NC_001136:660517
	NC_001136:1265086	NC_001136:1265086	NC_001136:1265086	NC_001136:1265086	NC_001136:1265086
	NC_001136:1301071	NC_001136:1301071	NC_001136:1301071
	NC_001136:1374405	NC_001136:1374405	NC_001136:1374405	NC_001136:1374405	NC_001136:1374405	NC_001136:1374405	NC_001136:1374405	NC_001136:1374405	NC_001136:1374405	NC_001136:1374405	NC_001136:1374405
	NC_001136:1518207	NC_001136:1518207	NC_001136:1518207	NC_001136:1518207	NC_001136:1518207	NC_001136:1518207
	NC_001139:27644	NC_001139:27644	NC_001139:27644	NC_001139:27644	NC_001139:27644
	NC_001139:482734	NC_001139:482734	NC_001139:482734	NC_001139:482734	NC_001139:482734	NC_001139:482734	NC_001139:482734	NC_001139:482734	NC_001139:482734	NC_001139:482734	NC_001139:482734
	NC_001139:775540	NC_001139:775540	NC_001139:775540	NC_001139:775540	NC_001139:775540	NC_001139:775540	NC_001139:775540	NC_001139:775540	NC_001139:775540	NC_001139:775540	NC_001139:775540	NC_001139:775540	NC_001139:775540
	NC_001139:913654	NC_001139:913654	NC_001139:913654	NC_001139:913654	NC_001139:913654	NC_001139:913654	NC_001139:913654	NC_001139:913654	NC_001139:913654	NC_001139:913654	NC_001139:913654	NC_001139:913654
	NC_001139:1012036	NC_001139:1012036	NC_001139:1012036	NC_001139:1012036	NC_001139:1012036
	NC_001140:506614	NC_001140:506614	NC_001140:506614	NC_001140:506614
	NC_001141:354336	NC_001141:354336	NC_001141:354336	NC_001141:354336	NC_001141:354336	NC_001141:354336	NC_001141:354336
	NC_001143:78623	NC_001143:78623	NC_001143:78623	NC_001143:78623	NC_001143:78623	NC_001143:78623
	NC_001143:178695	NC_001143:178695	NC_001143:178695	NC_001143:178695	NC_001143:178695
	NC_001143:322946	NC_001143:322946	NC_001143:322946
	NC_001143:403599	NC_001143:403599	NC_001143:403599
	NC_001143:409350	NC_001143:409350	NC_001143:409350	NC_001143:409350	NC_001143:409350	NC_001143:409350	NC_001143:409350	NC_001143:409350	NC_001143:409350	NC_001143:409350	NC_001143:409350
	NC_001144:114121	NC_001144:114121	NC_001144:114121	NC_001144:114121
	NC_001144:131307	NC_001144:131307
	NC_001144:309497	NC_001144:309497	NC_001144:309497	NC_001144:309497	NC_001144:309497	NC_001144:309497	NC_001144:309497	NC_001144:309497	NC_001144:309497	NC_001144:309497	NC_001144:309497
	NC_001144:332824	NC_001144:332824	NC_001144:332824	NC_001144:332824	NC_001144:332824	NC_001144:332824	NC_001144:332824	NC_001144:332824	NC_001144:332824	NC_001144:332824	NC_001144:332824
	NC_001144:355336	NC_001144:355336	NC_001144:355336	NC_001144:355336	NC_001144:355336	NC_001144:355336	NC_001144:355336
	NC_001144:360160	NC_001144:360160	NC_001144:360160	NC_001144:360160	NC_001144:360160	NC_001144:360160	NC_001144:360160
	NC_001144:590706	NC_001144:590706	NC_001144:590706
	NC_001144:934735	NC_001144:934735	NC_001144:934735	NC_001144:934735
	NC_001145:83476	NC_001145:83476	NC_001145:83476	NC_001145:83476	NC_001145:83476	NC_001145:83476	NC_001145:83476	NC_001145:83476	NC_001145:83476	NC_001145:83476	NC_001145:83476	NC_001145:83476
	NC_001145:115722	NC_001145:115722	NC_001145:115722	NC_001145:115722	NC_001145:115722	NC_001145:115722	NC_001145:115722	NC_001145:115722	NC_001145:115722	NC_001145:115722	NC_001145:115722	NC_001145:115722
	NC_001145:399389	NC_001145:399389	NC_001145:399389	NC_001145:399389	NC_001145:399389	NC_001145:399389	NC_001145:399389	NC_001145:399389	NC_001145:399389	NC_001145:399389	NC_001145:399389	NC_001145:399389	NC_001145:399389
	NC_001146:65683	NC_001146:65683	NC_001146:65683	NC_001146:65683	NC_001146:65683	NC_001146:65683
	NC_001146:658499	NC_001146:658499	NC_001146:658499	NC_001146:658499	NC_001146:658499	NC_001146:658499	NC_001146:658499	NC_001146:658499
	NC_001147:41196	NC_001147:41196	NC_001147:41196	NC_001147:41196
	NC_001147:195666	NC_001147:195666	NC_001147:195666	NC_001147:195666
	NC_001147:936127	NC_001147:936127	NC_001147:936127	NC_001147:936127
	NC_001148:396955	NC_001148:396955	NC_001148:396955	NC_001148:396955	NC_001148:396955	NC_001148:396955
New Fixed Mutations	0	1	5	6	4	4	3	2	0	0	6	7	3

## Sheet: Lineage D
Lineage D (Originally called Lineage 8).
Genotype is pol2-4 msh6. Both Daughters and Granddaughters were saved. Daughters were numbered with odd numbers, granddaughters were numbered with even numbers. Two granddaughters ( 8_22 and 8_30) were used to score mutations in this lineage because their mothers did not form colonies.
New mutations are shaded in orange. Mutations on the same chromosome are boxed in bold lines.
Sample Refernce ID	8_33	8_31	8_30 (d of 8_29)	8_27	8_25	8_23	8_22 (d of 8_21)	8_19	8_17	8_15	8_13	8_11	8_9	8_7	8_5	8_3	8_1
Cell Division	17	16	15	14	13	12	11	10	9	8	7	6	5	4	3	2	1
	NC_001134:275757	NC_001134:275757	NC_001134:275757	NC_001134:275757	NC_001134:275757	NC_001134:275757	NC_001134:275757	NC_001134:275757	NC_001134:275757	NC_001134:275757	NC_001134:275757	NC_001134:275757	NC_001134:275757	NC_001134:275757
	NC_001134:772158	NC_001134:772158	NC_001134:772158
	NC_001135:175003	NC_001135:175003	NC_001135:175003	NC_001135:175003	NC_001135:175003
	NC_001136:576036	NC_001136:576036	NC_001136:576036	NC_001136:576036	NC_001136:576036	NC_001136:576036
	NC_001136:1314166	NC_001136:1314166
	NC_001136:1501396	NC_001136:1501396	NC_001136:1501396	NC_001136:1501396	NC_001136:1501396	NC_001136:1501396	NC_001136:1501396	NC_001136:1501396
	NC_001137:166467	NC_001137:166467	NC_001137:166467	NC_001137:166467	NC_001137:166467	NC_001137:166467	NC_001137:166467	NC_001137:166467	NC_001137:166467
	NC_001137:397628	NC_001137:397628	NC_001137:397628	NC_001137:397628	NC_001137:397628	NC_001137:397628	NC_001137:397628	NC_001137:397628	NC_001137:397628	NC_001137:397628	NC_001137:397628	NC_001137:397628	NC_001137:397628	NC_001137:397628
	NC_001138:14785	NC_001138:14785	NC_001138:14785
	NC_001139:48911	NC_001139:48911	NC_001139:48911	NC_001139:48911	NC_001139:48911	NC_001139:48911	NC_001139:48911	NC_001139:48911	NC_001139:48911	NC_001139:48911	NC_001139:48911	NC_001139:48911	NC_001139:48911	NC_001139:48911	NC_001139:48911
	NC_001139:87000	NC_001139:87000	NC_001139:87000	NC_001139:87000	NC_001139:87000	NC_001139:87000
	NC_001139:92981	NC_001139:92981	NC_001139:92981
	NC_001139:655535	NC_001139:655535	NC_001139:655535
	NC_001139:936297	NC_001139:936297	NC_001139:936297
	NC_001140:49048	NC_001140:49048	NC_001140:49048	NC_001140:49048	NC_001140:49048	NC_001140:49048	NC_001140:49048
	NC_001140:149046	NC_001140:149046	NC_001140:149046	NC_001140:149046	NC_001140:149046	NC_001140:149046	NC_001140:149046	NC_001140:149046	NC_001140:149046	NC_001140:149046	NC_001140:149046	NC_001140:149046
	NC_001140:383032	NC_001140:383032	NC_001140:383032
	NC_001140:439873	NC_001140:439873	NC_001140:439873	NC_001140:439873	NC_001140:439873	NC_001140:439873
	NC_001142:248170	NC_001142:248170	NC_001142:248170	NC_001142:248170	NC_001142:248170	NC_001142:248170	NC_001142:248170
	NC_001142:434551	NC_001142:434551	NC_001142:434551
	NC_001142:644957	NC_001142:644957	NC_001142:644957
	NC_001143:520205	NC_001143:520205
	NC_001144:254832	NC_001144:254832	NC_001144:254832	NC_001144:254832	NC_001144:254832
	NC_001144:321960	NC_001144:321960
	NC_001144:819022	NC_001144:819022
	NC_001145:439915	NC_001145:439915	NC_001145:439915	NC_001145:439915	NC_001145:439915	NC_001145:439915	NC_001145:439915	NC_001145:439915	NC_001145:439915	NC_001145:439915	NC_001145:439915	NC_001145:439915	NC_001145:439915	NC_001145:439915	NC_001145:439915
	NC_001145:666608
	NC_001145:810967	NC_001145:810967	NC_001145:810967	NC_001145:810967	NC_001145:810967
	NC_001146:96148	NC_001146:96148	NC_001146:96148	NC_001146:96148	NC_001146:96148	NC_001146:96148
	NC_001146:152023	NC_001146:152023	NC_001146:152023	NC_001146:152023	NC_001146:152023	NC_001146:152023	NC_001146:152023	NC_001146:152023	NC_001146:152023	NC_001146:152023	NC_001146:152023	NC_001146:152023
	NC_001146:182190	NC_001146:182190	NC_001146:182190	NC_001146:182190	NC_001146:182190	NC_001146:182190
	NC_001146:445915	NC_001146:445915	NC_001146:445915
	NC_001147:835618	NC_001147:835618	NC_001147:835618	NC_001147:835618	NC_001147:835618	NC_001147:835618	NC_001147:835618
	NC_001148:143063	NC_001148:143063	NC_001148:143063	NC_001148:143063	NC_001148:143063	NC_001148:143063	NC_001148:143063
	NC_001148:551975
	NC_001148:871696	NC_001148:871696	NC_001148:871696	NC_001148:871696	NC_001148:871696	NC_001148:871696	NC_001148:871696	NC_001148:871696	NC_001148:871696	NC_001148:871696	NC_001148:871696	NC_001148:871696
New Fixed Mutations	2	4	9	0	3	5	4	1	1	0	0	3	0	2	2

## Sheet: Lineage E
Lineage E (Originally called Lineage 9)
Genotype is pol2-4 msh6. Both daughters and granddaughters were saved. Daughters were numbered with odd numbers, granddaughters were numbered with even numbers. The absence of mutations for 9_15 was inferred from the sequences of 9_17 and 9_13 .
New mutations are shaded in orange. Mutations on the same chromosome are boxed in bold lines.
Sample Reference ID	9_23	9_21	9_19	9_17	9_15	9_13	9_11	9_9	9_7	9_5	9_3	9_1
Cell Division	12	11	10	9	8	7	6	5	4	3	2	1
	NC_001134:490888	NC_001134:490888	NC_001134:490888	NC_001134:490888	NC_001134:490888	NC_001134:490888	NC_001134:490888	NC_001134:490888	NC_001134:490888	NC_001134:490888
	NC_001134:746299	NC_001134:746299	NC_001134:746299
	NC_001136:154572	NC_001136:154572	NC_001136:154572	NC_001136:154572	NC_001136:154572	NC_001136:154572	NC_001136:154572
	NC_001136:1050191	NC_001136:1050191	NC_001136:1050191	NC_001136:1050191	NC_001136:1050191	NC_001136:1050191	NC_001136:1050191
	NC_001136:1315295
	NC_001136:1327197
	NC_001138:99788
	NC_001139:10329	NC_001139:10329	NC_001139:10329	NC_001139:10329	NC_001139:10329	NC_001139:10329	NC_001139:10329
	NC_001139:42868
	NC_001139:393671	NC_001139:393671	NC_001139:393671	NC_001139:393671	NC_001139:393671	NC_001139:393671	NC_001139:393671	NC_001139:393671	NC_001139:393671
	NC_001139:591491	NC_001139:591491	NC_001139:591491	NC_001139:591491	NC_001139:591491	NC_001139:591491	NC_001139:591491	NC_001139:591491	NC_001139:591491
	NC_001139:854008	NC_001139:854008	NC_001139:854008
	NC_001139:1076279
	NC_001141:261693
	NC_001142:159942	NC_001142:159942	NC_001142:159942
	NC_001142:455567
	NC_001142:486928	NC_001142:486928	NC_001142:486928	NC_001142:486928	NC_001142:486928	NC_001142:486928	NC_001142:486928	NC_001142:486928	NC_001142:486928	NC_001142:486928
	NC_001143:5567
	NC_001143:543991	NC_001143:543991	NC_001143:543991	NC_001143:543991	NC_001143:543991	NC_001143:543991	NC_001143:543991
	NC_001144:43833	NC_001144:43833	NC_001144:43833
	NC_001144:256432	NC_001144:256432	NC_001144:256432
	NC_001144:352294	NC_001144:352294	NC_001144:352294
	NC_001144:699156
	NC_001145:173524	NC_001145:173524	NC_001145:173524
	NC_001145:497608	NC_001145:497608	NC_001145:497608
	NC_001145:766019	NC_001145:766019	NC_001145:766019	NC_001145:766019	NC_001145:766019	NC_001145:766019	NC_001145:766019	NC_001145:766019
	NC_001147:141658	NC_001147:141658	NC_001147:141658	NC_001147:141658	NC_001147:141658	NC_001147:141658	NC_001147:141658
	NC_001147:313693	NC_001147:313693	NC_001147:313693	NC_001147:313693	NC_001147:313693	NC_001147:313693	NC_001147:313693
	NC_001147:866071
	NC_001148:64427	NC_001148:64427	NC_001148:64427	NC_001148:64427	NC_001148:64427	NC_001148:64427	NC_001148:64427	NC_001148:64427	NC_001148:64427
New Fixed Mutations	10	0	8	0	0	0	6	1	3	2
					inferred

## Sheet: Lineage F
Lineage F (Originally called Lineage 9_1)
Genotype is pol2-4 msh6. Every daughter was named sequentially. No granddaughters were saved. New mutations are shaded in orange. Unassigned mutations are shaded in yellow. Mutations on the same chromosome are boxed in bold lines.
Sample Reference ID	9_1_14	9_1_13	9_1_12	9_1_11	9_1_10	9_1_9	9_1_8	9_1_7	9_1_6	9_1_5	9_1_4	9_1_3	9_1_2	9_1_1
Cell Division	14	13	12	11	10	9	8	7	6	5	4	3	2	1
	NC_001134:125403	NC_001134:125403
	NC_001136:1364928	NC_001136:1364928	NC_001136:1364928	NC_001136:1364928	NC_001136:1364928	NC_001136:1364928		NC_001136:1364928	NC_001136:1364928	NC_001136:1364928	NC_001136:1364928	NC_001136:1364928
	NC_001137:160507	NC_001137:160507	NC_001137:160507	NC_001137:160507	NC_001137:160507	NC_001137:160507		NC_001137:160507	NC_001137:160507
	NC_001137:353146	NC_001137:353146	NC_001137:353146	NC_001137:353146	NC_001137:353146	NC_001137:353146		NC_001137:353146	NC_001137:353146
	NC_001138:264204	NC_001138:264204	NC_001138:264204	NC_001138:264204	NC_001138:264204	NC_001138:264204		NC_001138:264204	NC_001138:264204	NC_001138:264204	NC_001138:264204	NC_001138:264204
	NC_001139:197087
	NC_001139:885389	NC_001139:885389	NC_001139:885389	NC_001139:885389	NC_001139:885389	NC_001139:885389
	NC_001139:1043995	NC_001139:1043995	NC_001139:1043995	NC_001139:1043995	NC_001139:1043995	NC_001139:1043995		NC_001139:1043995	NC_001139:1043995	NC_001139:1043995	NC_001139:1043995
	NC_001140:158280	NC_001140:158280
	NC_001140:325389	NC_001140:325389	NC_001140:325389	NC_001140:325389	NC_001140:325389	NC_001140:325389		NC_001140:325389	NC_001140:325389	NC_001140:325389	NC_001140:325389
	NC_001141:261693	NC_001141:261693	NC_001141:261693
	NC_001141:326382	NC_001141:326382	NC_001141:326382	NC_001141:326382
	NC_001141:349344	NC_001141:349344	NC_001141:349344	NC_001141:349344	NC_001141:349344	NC_001141:349344		NC_001141:349344	NC_001141:349344
	NC_001141:382065	NC_001141:382065
	NC_001142:599713	NC_001142:599713	NC_001142:599713	NC_001142:599713	NC_001142:599713	NC_001142:599713		NC_001142:599713	NC_001142:599713	NC_001142:599713	NC_001142:599713
	NC_001143:65104	NC_001143:65104	NC_001143:65104	NC_001143:65104	NC_001143:65104	NC_001143:65104		NC_001143:65104
	NC_001143:127515	NC_001143:127515	NC_001143:127515	NC_001143:127515	NC_001143:127515	NC_001143:127515		NC_001143:127515	NC_001143:127515	NC_001143:127515
	NC_001143:317557	NC_001143:317557	NC_001143:317557	NC_001143:317557
	NC_001144:203665	NC_001144:203665	NC_001144:203665	NC_001144:203665	NC_001144:203665	NC_001144:203665		NC_001144:203665
	NC_001145:494064	NC_001145:494064	NC_001145:494064	NC_001145:494064	NC_001145:494064	NC_001145:494064
	NC_001145:742549	NC_001145:742549	NC_001145:742549	NC_001145:742549	NC_001145:742549	NC_001145:742549
	NC_001146:159628	NC_001146:159628	NC_001146:159628	NC_001146:159628
	NC_001146:500390	NC_001146:500390	NC_001146:500390	NC_001146:500390
	NC_001146:691388	NC_001146:691388	NC_001146:691388	NC_001146:691388	NC_001146:691388	NC_001146:691388		NC_001146:691388	NC_001146:691388	NC_001146:691388	NC_001146:691388
	NC_001146:705132	NC_001146:705132	NC_001146:705132	NC_001146:705132	NC_001146:705132	NC_001146:705132
	NC_001146:777924	NC_001146:777924	NC_001146:777924	NC_001146:777924	NC_001146:777924	NC_001146:777924		NC_001146:777924	NC_001146:777924	NC_001146:777924	NC_001146:777924	NC_001146:777924
	NC_001147:650894	NC_001147:650894	NC_001147:650894	NC_001147:650894	NC_001147:650894	NC_001147:650894		NC_001147:650894	NC_001147:650894	NC_001147:650894	NC_001147:650894
	NC_001148:121643	NC_001148:121643	NC_001148:121643
	NC_001148:131088	NC_001148:131088	NC_001148:131088	NC_001148:131088	NC_001148:131088	NC_001148:131088		NC_001148:131088	NC_001148:131088	NC_001148:131088	NC_001148:131088
	NC_001148:621444	NC_001148:621444	NC_001148:621444	NC_001148:621444
	NC_001148:781936	NC_001148:781936	NC_001148:781936	NC_001148:781936	NC_001148:781936	NC_001148:781936		NC_001148:781936	NC_001148:781936	NC_001148:781936	NC_001148:781936
New Fixed Mutations	1	3	2	5	0	4		2	3	1	7	3
							Not sequenced

## Sheet: Lineage G1
Lineage G1 (Originally called Lineage 12_1.1)
Genotype is pol2-4 msh6. Every daughter was named sequentially. After daughter 12_1_3 was removed, the mother arrested as a multibudded cell. The mother cell resumed dividing without completing sepatation producing the 12_1.1 lineage. After three divisions, the other bud began dividing, producing the 12_1.2 lineage.
12_1_7 was identical to 12_1_5 and 12_1_6. We suspect one of these is a granddaughter and so did not count it as arising from a maternal division. New mutations are shaded in orange. Mutations on the same chromosome are boxed in bold lines.
Sample Reference ID	12_1_21	12_1_20	12_1_19	12_1_14	12_1_12	12_1_10	12_1_8	12_1_6	12_1_5	12_1_4	12_1_3	12_1_2	12_1_1
Cell Division	13	12	11	10	9	8	7	6	5	4	3	2	1
	NC_001133:39323
	NC_001135:222087	NC_001135:222087	NC_001135:222087	NC_001135:222087	NC_001135:222087	NC_001135:222087
	NC_001136:138965	NC_001136:138965
	NC_001136:175114	NC_001136:175114
	NC_001136:209361	NC_001136:209361	NC_001136:209361	NC_001136:209361
	NC_001136:276126	NC_001136:276126	NC_001136:276126	NC_001136:276126	NC_001136:276126	NC_001136:276126	NC_001136:276126
	NC_001136:486028	NC_001136:486028	NC_001136:486028	NC_001136:486028	NC_001136:486028
	NC_001136:852745	NC_001136:852745	NC_001136:852745	NC_001136:852745	NC_001136:852745	NC_001136:852745
	NC_001140:197488	NC_001140:197488	NC_001140:197488	NC_001140:197488	NC_001140:197488	NC_001140:197488	NC_001140:197488
	NC_001141:341917
	NC_001141:347508	NC_001141:347508	NC_001141:347508	NC_001141:347508
	NC_001142:144689	NC_001142:144689	NC_001142:144689	NC_001142:144689
	NC_001143:234993	NC_001143:234993	NC_001143:234993	NC_001143:234993	NC_001143:234993
	NC_001143:508792	NC_001143:508792	NC_001143:508792	NC_001143:508792
	NC_001144:55034	NC_001144:55034	NC_001144:55034	NC_001144:55034	NC_001144:55034	NC_001144:55034
	NC_001144:155993	NC_001144:155993
	NC_001144:205738	NC_001144:205738	NC_001144:205738	NC_001144:205738	NC_001144:205738	NC_001144:205738	NC_001144:205738	NC_001144:205738	NC_001144:205738	NC_001144:205738	NC_001144:205738
	NC_001144:233030
	NC_001145:117672	NC_001145:117672	NC_001145:117672	NC_001145:117672	NC_001145:117672	NC_001145:117672
	NC_001145:129179	NC_001145:129179	NC_001145:129179	NC_001145:129179	NC_001145:129179	NC_001145:129179
	NC_001145:531833	NC_001145:531833	NC_001145:531833	NC_001145:531833	NC_001145:531833	NC_001145:531833
	NC_001145:896428	NC_001145:896428	NC_001145:896428
	NC_001146:43130	NC_001146:43130	NC_001146:43130	NC_001146:43130	NC_001146:43130	NC_001146:43130	NC_001146:43130
	NC_001146:176254	NC_001146:176254	NC_001146:176254
	NC_001147:388446	NC_001147:388446	NC_001147:388446
	NC_001147:496401
	NC_001147:584566	NC_001147:584566	NC_001147:584566	NC_001147:584566
	NC_001147:803669	NC_001147:803669
	NC_001147:815308	NC_001147:815308	NC_001147:815308	NC_001147:815308	NC_001147:815308
	NC_001147:1051921	NC_001147:1051921
	NC_001148:371224	NC_001148:371224	NC_001148:371224	NC_001148:371224	NC_001148:371224
	NC_001148:624634	NC_001148:624634	NC_001148:624634	NC_001148:624634	NC_001148:624634	NC_001148:624634	NC_001148:624634	NC_001148:624634	NC_001148:624634	NC_001148:624634
New Fixed Mutations	4	5	3	5	4	6	3	0	0	1	1

## Sheet: Lineage G2
Lineage G2 (Originally called Lineage 12_1.2)
Genotype is pol2-4 msh6. Every daughter was named sequentially. After daughter 12_1_3 was removed, the mother arrested as a multibudded cell. The mother cell resumed dividing without completing sepatation producing the 12_1.1 lineage. After three divisions, the other bud began dividing, producing the 12_1.2 lineage.
12_1_7 was identical to 12_1_5 and 12_1_6. We suspect one of these is a granddaughter and so did not count it as arising from a maternal division. New mutations are shaded in orange. Mutations on the same chromosome are boxed in bold lines.
Sample Reference ID	12_1_16	12_1_15	12_1_13	12_1_11	12_1_9
Cell Division	9	8	7	6	5
	NC_001136:482764	NC_001136:482764
	NC_001136:595059	NC_001136:595059
	NC_001136:1072109	NC_001136:1072109	NC_001136:1072109	NC_001136:1072109
	NC_001139:262437	NC_001139:262437	NC_001139:262437	NC_001139:262437
	NC_001139:269912	NC_001139:269912	NC_001139:269912	NC_001139:269912	NC_001139:269912
	NC_001139:542759	NC_001139:542759
	NC_001139:1058036	NC_001139:1058036
	NC_001142:54556	NC_001142:54556	NC_001142:54556	NC_001142:54556	NC_001142:54556
	NC_001143:119011	NC_001143:119011	NC_001143:119011	NC_001143:119011	NC_001143:119011
	NC_001144:205738	NC_001144:205738	NC_001144:205738	NC_001144:205738	NC_001144:205738
	NC_001144:392120	NC_001144:392120	NC_001144:392120	NC_001144:392120	NC_001144:392120
	NC_001145:282152	NC_001145:282152	NC_001145:282152	NC_001145:282152	NC_001145:282152
	NC_001146:476293	NC_001146:476293	NC_001146:476293	NC_001146:476293
	NC_001146:758429	NC_001146:758429
	NC_001147:285071	NC_001147:285071	NC_001147:285071	NC_001147:285071	NC_001147:285071
	NC_001147:355814	NC_001147:355814	NC_001147:355814	NC_001147:355814	NC_001147:355814
	NC_001148:190338	NC_001148:190338	NC_001148:190338	NC_001148:190338
	NC_001148:624634	NC_001148:624634	NC_001148:624634	NC_001148:624634	NC_001148:624634
	NC_001148:792251	NC_001148:792251	NC_001148:792251	NC_001148:792251
	NC_001148:799229	NC_001148:799229	NC_001148:799229	NC_001148:799229
New Fixed Mutations	0	5	0	6	7

## Sheet: Lineage H
Lineage H (Originally called Lineage 14_2)
Genotype is pol2-4 msh6. Every daughter was named sequentially. No granddaughters were saved. New mutations are shaded in orange. Mutations on the same chromosome are boxed in bold lines.
Sample Reference ID	14_2_14	14_2_13	14_2_12	14_2_11	14_2_10	14_2_9	14_2_8	14_2_7	14_2_6	14_2_5	14_2_4	14_2_3	14_2_2	14_2_1
Cell Division	14	13	12	11	10	9	8	7	6	5	4	3	2	1
	NC_001134:134773	NC_001134:134773	NC_001134:134773	NC_001134:134773	NC_001134:134773	NC_001134:134773	NC_001134:134773	NC_001134:134773	NC_001134:134773	NC_001134:134773	NC_001134:134773	NC_001134:134773
	NC_001136:567200	NC_001136:567200	NC_001136:567200	NC_001136:567200	NC_001136:567200	NC_001136:567200	NC_001136:567200	NC_001136:567200
	NC_001136:656879	NC_001136:656879	NC_001136:656879	NC_001136:656879	NC_001136:656879	NC_001136:656879	NC_001136:656879	NC_001136:656879
	NC_001136:921914	NC_001136:921914	NC_001136:921914	NC_001136:921914	NC_001136:921914	NC_001136:921914	NC_001136:921914	NC_001136:921914
	NC_001136:1050188	NC_001136:1050188
	NC_001137:84339
	NC_001137:310232	NC_001137:310232	NC_001137:310232
	NC_001138:115696	NC_001138:115696	NC_001138:115696	NC_001138:115696	NC_001138:115696	NC_001138:115696	NC_001138:115696
	NC_001139:912993	NC_001139:912993	NC_001139:912993	NC_001139:912993
	NC_001140:378205	NC_001140:378205	NC_001140:378205	NC_001140:378205	NC_001140:378205	NC_001140:378205	NC_001140:378205	NC_001140:378205	NC_001140:378205	NC_001140:378205	NC_001140:378205	NC_001140:378205
	NC_001141:356747	NC_001141:356747	NC_001141:356747	NC_001141:356747	NC_001141:356747	NC_001141:356747
	NC_001142:43582	NC_001142:43582	NC_001142:43582	NC_001142:43582
	NC_001142:457445	NC_001142:457445	NC_001142:457445	NC_001142:457445	NC_001142:457445	NC_001142:457445	NC_001142:457445	NC_001142:457445
	NC_001142:665842	NC_001142:665842	NC_001142:665842	NC_001142:665842	NC_001142:665842	NC_001142:665842	NC_001142:665842	NC_001142:665842	NC_001142:665842	NC_001142:665842			DEAD
	NC_001142:668893	NC_001142:668893	NC_001142:668893	NC_001142:668893
	NC_001143:9724	NC_001143:9724	NC_001143:9724	NC_001143:9724	NC_001143:9724	NC_001143:9724	NC_001143:9724	NC_001143:9724	NC_001143:9724	NC_001143:9724	NC_001143:9724	NC_001143:9724
	NC_001143:169246	NC_001143:169246	NC_001143:169246	NC_001143:169246	NC_001143:169246	NC_001143:169246	NC_001143:169246	NC_001143:169246	NC_001143:169246	NC_001143:169246	NC_001143:169246	NC_001143:169246
	NC_001143:316779	NC_001143:316779	NC_001143:316779	NC_001143:316779	NC_001143:316779	NC_001143:316779	NC_001143:316779	NC_001143:316779	NC_001143:316779	NC_001143:316779	NC_001143:316779	NC_001143:316779
	NC_001144:15031	NC_001144:15031	NC_001144:15031	NC_001144:15031	NC_001144:15031	NC_001144:15031	NC_001144:15031
	NC_001144:700701	NC_001144:700701	NC_001144:700701	NC_001144:700701	NC_001144:700701	NC_001144:700701	NC_001144:700701	NC_001144:700701	NC_001144:700701	NC_001144:700701	NC_001144:700701	NC_001144:700701
	NC_001144:936485	NC_001144:936485	NC_001144:936485	NC_001144:936485
	NC_001144:981885	NC_001144:981885	NC_001144:981885	NC_001144:981885	NC_001144:981885	NC_001144:981885	NC_001144:981885	NC_001144:981885	NC_001144:981885	NC_001144:981885	NC_001144:981885	NC_001144:981885
	NC_001144:1010242	NC_001144:1010242	NC_001144:1010242	NC_001144:1010242	NC_001144:1010242	NC_001144:1010242	NC_001144:1010242
	NC_001145:614756	NC_001145:614756	NC_001145:614756	NC_001145:614756	NC_001145:614756	NC_001145:614756
	NC_001145:657215
	NC_001145:829039
	NC_001146:155274	NC_001146:155274	NC_001146:155274	NC_001146:155274	NC_001146:155274
	NC_001146:616355	NC_001146:616355	NC_001146:616355	NC_001146:616355	NC_001146:616355	NC_001146:616355	NC_001146:616355	NC_001146:616355	NC_001146:616355	NC_001146:616355
	NC_001148:207805	NC_001148:207805	NC_001148:207805	NC_001148:207805	NC_001148:207805	NC_001148:207805
	NC_001148:680504	NC_001148:680504	NC_001148:680504	NC_001148:680504	NC_001148:680504	NC_001148:680504
New Fixed Mutations	3	1	1	4	1	4	3	4	0	2	0	7
