# Supplementary material for: Volatility of Mutator Phenotypes at Single Cell Resolution
Source: PLoS Genet. 2015 Apr 13;11(4):e1005151. doi: 10.1371/journal.pgen.1005151 (PMC4395103; doi:10.1371/journal.pgen.1005151)
Supplement: S2 Dataset — We show the tables used to model the experimental data to either a single- or double-Poisson models. The top table summarizes the results found in Lineages B-H in S1 Dataset. The second table reports the predicted number of cell divisions with k number of mutations using a single-Poisson as a model. Three different mutation rates are tabulated (0.4x10-7, 2.6x10-7, and 4x10-7). The third set of tables compares the actual data to the summed Poisson models from each lineage (See S1 Dataset) and simplified Poisson models. These data were used in the production of Fig 2, and S2 Fig’ (XLSX) [file pgen.1005151.s011.xlsx]

## Sheet: Sheet 1
Actual mutation counts of individual cell divisions.
Lineage	B	C	D	E	F*	G1	G2	H
Cell Division
3	0	3	2	2	3	1		7
4	2	7	2	3	7	1		0
5	0	6	0	1	1	0	7	2
6	3	0	3	6	3	0	6	0
7	2	0	0	0	2	3	0	4
8	4	2	0	0		6	5	3
9	1	3	1	0		4	0	4
10	3	4	1	8	0	5		1
11	4	4	4	0	5	3		4
12		6	5	10	2	5		1
13		5	3		3	4		1
14		1	0		1			3
15		0	9
16			4
17			2
* The mutations in divisions 8 and 9 of lineage F could not be resolved due to sequencing failure of daughter 8. Thus, the total number of cell divisions accurately scored is 85 not 87.
Predicted number of divisions with k mutations at different mutation rates.
Lineage		B	C	D	E	F	G1	G2	H	Average
Size of sequenced genome (bp)		10926041	10034503	10099122	10889177	11040018	9684038	10209723	10826564	10200000
Number of divisions scored		9	13	15	10	10	11	5	12	85
Mutation rate	k=
4e-08	0	5.8135	8.70214	10.015	6.46898	6.43007	7.4673	3.3236	7.78224	56.5232
	1	2.54074	3.49287	4.04571	2.81767	2.83952	2.89255	1.35732	3.3702	23.0615
	2	0.555205	0.700984	0.817163	0.613643	0.626967	0.560231	0.277158	0.729753	4.70454
	3	0.0808826	0.093787	0.110035	0.0890942	0.0922897	0.0723373	0.0377294	0.105343	0.639818
	4	0.00883727	0.00941106	0.0111126	0.00970163	0.0101888	0.00700517	0.00385207	0.011405	0.0652614
	5	0.000772451	0.000755482	0.000897818	0.000845142	0.000899877	0.000542706	0.000314628	0.000987817	0.00532533
	6	5.62655e-05	5.05393e-05	6.04478e-05	6.13527e-05	6.6231e-05	3.50373e-05	2.14151e-05	7.12978e-05	0.000362122
	7	3.51291e-06	2.89792e-06	3.4884e-06	3.8176e-06	4.17824e-06	1.93887e-06	1.24938e-06	4.41091e-06	2.11066e-05
	8	1.91911e-07	1.45396e-07	1.76149e-07	2.07853e-07	2.30639e-07	9.38804e-08	6.37794e-08	2.38775e-07	1.07643e-06
	9	9.31923e-09	6.48434e-09	7.90644e-09	1.00593e-08	1.13167e-08	4.04063e-09	2.89409e-09	1.14894e-08	4.87984e-08
	10	4.07289e-10	2.60269e-10	3.19393e-10	4.3815e-10	4.99747e-10	1.56518e-10	1.18191e-10	4.97563e-10	1.99097e-09
2.6e-07	0	0.525427	0.956935	1.08576	0.58943	0.566761	0.886962	0.351661	0.718925	5.99337
	1	1.49262	2.49662	2.85096	1.66879	1.62683	2.23324	0.933493	2.02371	15.8944
	2	2.12009	3.2568	3.74298	2.36232	2.33483	2.81148	1.23899	2.84827	21.076
	3	2.00756	2.8323	3.27607	2.22939	2.23397	2.35963	1.09631	2.67254	18.6312
	4	1.42576	1.84735	2.15055	1.57796	1.6031	1.4853	0.727548	1.88074	12.3525
	5	0.81005	0.963934	1.12937	0.893497	0.92031	0.747951	0.38626	1.05882	6.55175
	6	0.383528	0.419146	0.494246	0.421609	0.440277	0.313871	0.170889	0.496747	2.89587
	7	0.155645	0.15622	0.185397	0.170522	0.180539	0.112897	0.0648044	0.199757	1.09712
	8	0.0552689	0.0509467	0.0608512	0.0603475	0.0647775	0.0355323	0.0215031	0.070287	0.363696
	9	0.0174452	0.0147687	0.0177535	0.0189839	0.0206597	0.00994055	0.0063423	0.0219835	0.107169
	10	0.00495577	0.00385311	0.00466166	0.00537469	0.00593018	0.00250288	0.00168358	0.00618815	0.0284212
4e-07	0	0.113814	0.23484	0.264056	0.128339	0.120824	0.228615	0.0842094	0.157912	1.43714
	1	0.497415	0.942603	1.06669	0.559001	0.53356	0.885565	0.343902	0.683859	5.86353
	2	1.08696	1.89171	2.15453	1.21741	1.1781	1.71517	0.702229	1.48077	11.9616
	3	1.58348	2.53098	2.90118	1.76755	1.73417	2.21464	0.955941	2.13755	16.2678
	4	1.73012	2.53972	2.92994	1.92472	1.91453	2.14466	0.97599	2.31423	16.5931
	5	1.51227	2.03878	2.36718	1.67668	1.69091	1.66152	0.797167	2.00442	13.54
	6	1.10154	1.36388	1.59377	1.21718	1.24451	1.07268	0.54259	1.44673	9.20719
	7	0.687742	0.782048	0.91975	0.757377	0.785112	0.593593	0.316554	0.895034	5.36648
	8	0.375715	0.392373	0.464434	0.412361	0.433383	0.287419	0.161596	0.484507	2.7369
	9	0.182448	0.17499	0.208461	0.199568	0.212647	0.123706	0.0733269	0.233136	1.24073
	10	0.0797372	0.0702374	0.0842109	0.086925	0.0939049	0.0479188	0.0299459	0.100962	0.506218
The above predictions were made by multiplying the number of cell divisions scored in each lineage or the entire experiment (see Average) by the probability of observing k mutations determined using the Poisson function: P(k) = (μG)k(e-μG)/k!
where μ is the mutation rate in bold to the left, G is the size of the sequenced genome of the lineage (above each column), e is the base of the natural logarithm, and k is the number of mutations per cell division.
Predicted total number of divisions with k mutations from different Poisson models
	Summed Poisson Modela		Simplified Poisson Modelb		Summed Two-Poisson Modelc						Simplified Two-Poissond	Actual combined Datae
k mutations	2.6e-07	rounded	2.6e-07	rounded	4e-08	rounded	4e-07	rounded	Combined	rounded
0	5.68186	6	5.99337	6	56.0029	56	1.33261	1	20.4672	20	21	20
1	15.3262	15	15.8944	16	23.3566	23	5.5126	6	11.758	12	12	12
2	20.7158	21	21.076	21	4.8811	5	11.4269	11	9.13586	9	9	10
3	18.7078	19	18.6312	19	0.681498	1	15.8255	16	10.5251	11	11	14
4	12.6983	13	12.3525	12	0.0715136	0	16.4739	16	10.7331	11	11	11
5	6.9102	7	6.55175	7	0.00601592	0	13.7489	14	8.93891	9	9	6
6	3.14031	3	2.89587	3	0.000422586	0	9.58288	10	6.22902	6	6	5
7	1.22578	1	1.09712	1	2.54942e-05	0	5.73721	6	3.7292	4	3	4
8	0.419514	0	0.363696	0	1.34838e-06	0	3.01179	3	1.95766	2	2	1
9	0.127877	0	0.107169	0	6.35102e-08	0	1.40828	1	0.915382	1	1	1
10	0.03515	0	0.0284212	0	2.69712e-09	0	0.593842	1	0.385998	0	0	1
Contribution		1		1		0.35		0.65
Total cell divisions		85		85		85		85		85	85	85
aThe Summed Poisson Model was obtained by summing the predicted number of divisions with k mutations from all lineages at a mutation rate of 2.6e-7 mutations/bp, as calculated in the preceding table. This models was used for Fig. 2B.
bThe Simplified Poisson Model was calculated in the preceding table (right-hand most column) using the average genome size and the total number of scored cell divisions.
cThe Summed Two-Poisson Model was obtained in two steps. We first summed the predicted number of divisions with k mutations from all lineages at mutation rates of 4.0e-8/bp and 4.0e-7/bp as determined in the preceding table.
We then combined these two sets of values assuming cells with a mutation rate of 4.0e-8/bp contributed 35% and cells with a mutation rate of 4.0e-7bp contributed 65%. This model was used for Fig. 2B.
dThe Simplified Two-Poisson Model was obtained in two steps. We first calculated the predicted number of divisions with k mutations for the whole experiment assuming mutation rates of 4e-8/bp and 4e-7/bp using the average genome size, 85 divisions as outlined in the preceding table.
We then combined these two sets of values assuming cells with a mutation rate of 4.0e-8/bp contributed 35% and cells with a mutation rate of 4.0e-7bp contributed 65%.
eThe actual combined data is the actual distribution of divisions with k mutations determined from the topmost table on the page.
