# Supplementary material for: Volatility of Mutator Phenotypes at Single Cell Resolution
Source: PLoS Genet. 2015 Apr 13;11(4):e1005151. doi: 10.1371/journal.pgen.1005151 (PMC4395103; doi:10.1371/journal.pgen.1005151)
Supplement: S3 Dataset — We show both the physical and fractional distances of all reported mutations to the closest origins and termination zones, as defined by Raghuraman et al [39]. The fractional distance was calculated as described in the Materials and Methods. Data are sorted by fractional distance from the origin to the nearest termination zone and grouped into bins corresponding to fractional distances of 0.1. The counts from each bin were used in making Fig 4. (XLSX) [file pgen.1005151.s012.xlsx]

## Sheet: Sheet 1
Distances of mutations from replication origins and termination zones.
						Mutational distance (kb)			Fractional distance
Lineage	Division	Chr	Mutation ID	mutation	position (kb from end)	to nearest Origin	to nearest Termination zone	Replicon Size	origin
H	9	9	NC_001141:356747	C→A	356.747	0.015	44.487	44.502	0.000337064
C	13	8	NC_001140:506614	C→T	506.614	0.063	18.453	18.516	0.00340246		0
B	6	12	NC_001144:975218	C→T	975.218	0.035	6.968	7.003	0.00499786		0.1
E	4	7	NC_001139:393671	G→A	393.671	0.248	25.263	25.511	0.0097213		0.2
H	11	12	NC_001144:936485	C→A	936.485	0.32	29.694	30.014	0.0106617		0.3
G1	10	4	NC_001136:209361	C→A	209.361	0.443	34.066	34.509	0.0128372		0.4
F	4	15	NC_001147:650894	C→A	650.894	0.137	9.363	9.5	0.0144211		0.5
G1	13	15	NC_001147:496401	T→A	496.401	0.646	39.355	40.001	0.0161496		0.6
G1	11	13	NC_001145:896428	G→A	896.428	0.556	26.947	27.503	0.020216		0.7
E	10	10	NC_001142:159942	C→T	159.942	0.811	25.189	26	0.0311923		0.8
C	14	12	NC_001144:590706	C→A	590.706	1.306	37.211	38.517	0.0339071		0.9
C	13	12	NC_001144:934735	C→T	934.735	1.43	33.585	35.015	0.0408396		1
C	8	3	NC_001135:114784	G→T	114.784	1.122	23.912	25.034	0.044819
D	6	16	NC_001148:871696	G→T	871.696	0.991	20.019	21.01	0.047168
C	9	9	NC_001141:354336	C→A	354.336	2.426	42.076	44.502	0.0545144
D	13	3	NC_001135:175003	G→T	175.003	0.517	8.495	9.012	0.057368
F	4	14	NC_001146:691388	C→A	691.388	1.006	16.498	17.504	0.0574726
B	4	16	NC_001148:511901	G→T	511.901	1.106	15.903	17.009	0.0650244
G1	12	15	NC_001147:1051921	C→A	1051.92	1.839	25.661	27.5	0.0668727
H	5	14	NC_001146:616355	A→G	616.355	2.988	36.02	39.008	0.0765997
F	11	14	NC_001146:159628	A→G	159.628	0.848	10.154	11.002	0.0770769
F	6	5	NC_001137:353146	T→C	353.146	2.758	31.756	34.514	0.0799096
H	9	13	NC_001145:614756	G→A	614.756	2.578	27.426	30.004	0.0859219
D	15	7	NC_001139:655535	C→A	655.535	3.999	42.521	46.52	0.085963
C	5	2	NC_001134:418834	C→T	418.834	1.415	13.091	14.506	0.0975458
C	13	15	NC_001147:41196	C→T	41.196	4.054	36.946	41	0.098878
D	16	12	NC_001144:819022	T→C	819.022	2.91	26.103	29.013	0.1003
H	7	4	NC_001136:921914	G→A	921.914	4.928	43.584	48.512	0.101583
D	13	13	NC_001145:810967	G→A	810.967	1.893	16.109	18.002	0.105155
H	8	12	NC_001144:15031	A→G	15.031	0.275	2.226	2.501	0.109956
F	12	16	NC_001148:121643	A→G	121.643	1.833	13.674	15.507	0.118205
C	3	7	NC_001139:775540	C→A	775.54	4.045	27.468	31.513	0.12836
H	14	13	NC_001145:657215	G→T	657.215	8.377	51.631	60.008	0.139598
G1	7	8	NC_001140:197488	C→T	197.488	0.429	2.574	3.003	0.142857
D	15	8	NC_001140:383032	C→A	383.032	2.042	10.969	13.011	0.156944
B	11	12	NC_001144:930572	C→T	930.572	5.593	29.422	35.015	0.159732
G1	12	12	NC_001144:155993	T→A	155.993	4.176	21.335	25.511	0.163694
E	12	10	NC_001142:455567	G→T	455.567	4.307	21.694	26.001	0.165647
D	12	14	NC_001146:182190	G→T	182.19	1.906	9.596	11.502	0.16571
F	6	9	NC_001141:349344	G→T	349.344	7.418	37.084	44.502	0.166689
G2	8	7	NC_001139:262437	C→A	262.437	4.427	21.084	25.511	0.173533
H	8	6	NC_001138:115696	C→A	115.696	6.731	30.824	37.555	0.17923
C	5	7	NC_001139:482734	C→A	482.734	6.226	27.789	34.015	0.183037
D	15	2	NC_001134:772158	A→G	772.158	2.405	9.599	12.004	0.20035
B	11	3	NC_001135:202135	G→A	202.135	2.115	8.399	10.514	0.20116
G1	10	9	NC_001141:347508	C→A	347.508	9.254	35.248	44.502	0.207946
G2	8	16	NC_001148:190338	G→T	190.338	2.008	7.497	9.505	0.211257
D	16	4	NC_001136:1314166	C→T	1314.17	5.576	20.424	26	0.214462
C	10	4	NC_001136:1518207	T→C	1518.21	1.933	7.067	9	0.214778
G2	10	7	NC_001139:1058036	C→A	1058.04	6.174	22.336	28.51	0.216556
F	11	14	NC_001146:500390	G→T	500.39	6.457	23.049	29.506	0.218837
G1	10	11	NC_001143:508792	C→A	508.792	7.72	27.298	35.018	0.220458
F	13	2	NC_001134:125403	T→C	125.403	3.399	11.607	15.006	0.226509
F	9	7	NC_001139:885384	G→A	885.384	5.749	19.261	25.01	0.229868
F	14	7	NC_001139:197087	C→T	197.087	6.25	20.762	27.012	0.231379
H	7	10	NC_001142:457445	T→C	457.445	6.185	19.816	26.001	0.237875
G2	7	15	NC_001147:285071	T→C	285.071	6.318	20.182	26.5	0.238415
C	8	14	NC_001146:658499	G→T	658.499	2.123	6.378	8.501	0.249735
H	10	14	NC_001146:155274	G→A	155.274	3.506	10.497	14.003	0.250375
B	8	7	NC_001139:903670	G→T	903.67	12.537	37.485	50.022	0.25063
E	12	4	NC_001136:1315295	G→T	1315.3	6.705	19.295	26	0.257885
E	12	11	NC_001143:5567	T→C	5.567	1.315	3.687	5.002	0.262895
E	10	13	NC_001145:497608	T→G	497.608	6.71	18.793	25.503	0.263106
D	12	8	NC_001140:439873	C→T	439.873	7.754	21.27	29.024	0.267158
E	4	16	NC_001148:64427	C→A	64.427	8.359	22.657	31.016	0.269506
C	9	12	NC_001144:360160	G→A	360.16	16.257	43.77	60.027	0.270828
H	7	4	NC_001136:567200	A→G	567.2	12.808	32.204	45.012	0.284546
C	4	2	NC_001134:734942	G→A	734.942	2.896	7.108	10.004	0.289484
D	3	13	NC_001145:439915	G→T	439.915	7.106	17.397	24.503	0.290005
C	14	11	NC_001143:322946	C→T	322.946	2.469	6.035	8.504	0.290334
D	17	16	NC_001148:551975	C→T	551.975	8.556	20.459	29.015	0.294882
D	16	11	NC_001143:520205	G→T	520.205	3.693	8.813	12.506	0.295298
D	17	13	NC_001145:666608	A→C	666.608	17.77	42.238	60.008	0.296127
G2	7	15	NC_001147:355814	A→G	355.814	16.56	38.94	55.5	0.298378
G1	4	16	NC_001148:624634	C→A	624.634	7.933	18.58	26.513	0.299212
E	5	13	NC_001145:766019	A→C	766.019	3.165	7.336	10.501	0.3014
E	3	10	NC_001142:486928	G→T	486.928	2.167	4.833	7	0.309571
G1	8	3	NC_001135:222087	G→A	222.087	5.47	11.553	17.023	0.32133
H	14	13	NC_001145:829039	A→C	829.039	16.179	33.828	50.007	0.323535
G1	8	13	NC_001145:531833	C→A	531.833	27.515	55.497	83.012	0.331458
G1	13	9	NC_001141:341917	A→G	341.917	14.845	29.657	44.502	0.333581
D	12	14	NC_001146:96148	A→G	96.148	9.382	18.624	28.006	0.335
C	12	12	NC_001144:131307	G→A	131.307	8.505	16.507	25.012	0.340037
C	11	7	NC_001139:1012036	C→T	1012.04	12.356	23.664	36.02	0.343032
D	4	5	NC_001137:397628	C→T	397.628	6.781	12.726	19.507	0.347619
E	6	7	NC_001139:10329	G→A	10.329	5.427	10.079	15.506	0.349994
F	4	16	NC_001148:781936	G→T	781.936	9.299	17.214	26.513	0.350734
C	9	12	NC_001144:355336	T→G	355.336	21.081	38.946	60.027	0.351192
C	14	4	NC_001136:1301071	C→A	1301.07	7.519	13.491	21.01	0.357877
F	4	10	NC_001142:599713	G→A	599.713	12.551	22.45	35.001	0.35859
H	9	16	NC_001148:207805	T→C	207.805	4.051	6.955	11.006	0.368072
H	14	5	NC_001137:84339	C→T	84.339	9.948	17.063	27.011	0.368294
C	4	4	NC_001136:255059	G→A	255.059	14.247	24.262	38.509	0.369965
G1	8	13	NC_001145:129179	A→T	129.179	7.089	11.914	19.003	0.373046
E	4	7	NC_001139:591491	G→T	591.491	12.992	21.523	34.515	0.376416
G1	9	4	NC_001136:486028	G→A	486.028	4.348	7.155	11.503	0.377988
C	5	4	NC_001136:1374405	C→A	1374.4	5.705	9.305	15.01	0.38008
G1	11	14	NC_001146:176254	G→T	176.254	4.03	6.472	10.502	0.383736
H	9	16	NC_001148:680504	C→A	680.504	10.592	16.922	27.514	0.384968
E	12	7	NC_001139:1076279	G→T	1076.28	5.441	8.569	14.01	0.388365
H	8	12	NC_001144:1010242	G→T	1010.24	3.542	5.458	9	0.393556
C	4	13	NC_001145:83476	G→A	83.476	9.286	14.217	23.503	0.395098
E	10	12	NC_001144:352294	C→A	352.294	24.123	35.904	60.027	0.401869
F	9	13	NC_001145:494064	T→C	494.064	10.254	15.249	25.503	0.40207
F	7	11	NC_001143:65104	G→T	65.104	8.826	12.685	21.511	0.410302
C	4	4	NC_001136:572980	G→T	572.98	18.588	26.424	45.012	0.412957
E	10	13	NC_001145:173524	C→A	173.524	7.25	10.252	17.502	0.414238
D	15	6	NC_001138:14785	G→A	14.785	7.497	10.529	18.026	0.415899
F	11	16	NC_001148:621444	G→A	621.444	11.123	15.39	26.513	0.41953
G2	7	13	NC_001145:282152	C→A	282.152	7.137	9.865	17.002	0.419774
G1	12	4	NC_001136:138965	A→G	138.965	14.683	19.825	34.508	0.425496
B	6	16	NC_001148:40338	C→A	40.338	1.069	1.432	2.501	0.427429
H	11	7	NC_001139:912993	A→C	912.993	21.86	28.162	50.022	0.437008
E	6	11	NC_001143:543991	G→A	543.991	10.971	14.042	25.013	0.438612
G2	8	4	NC_001136:1072109	C→T	1072.11	11.089	13.921	25.01	0.443383
G2	7	10	NC_001142:54556	C→A	54.556	13.195	16.306	29.501	0.447273
G1	9	16	NC_001148:371224	G→A	371.224	13.218	16.296	29.514	0.447855
C	4	7	NC_001139:913654	G→A	913.654	22.521	27.501	50.022	0.450222
H	12	5	NC_001137:310232	G→A	310.232	5.642	6.862	12.504	0.451216
D	15	14	NC_001146:445915	C→A	445.915	13.423	16.083	29.506	0.454924
D	13	12	NC_001144:254832	G→A	254.832	13.976	16.538	30.514	0.458019
B	6	5	NC_001137:549354	C→T	549.354	6.89	8.116	15.006	0.45915
B	10	5	NC_001137:138748	C→A	138.748	9.56	10.948	20.508	0.46616
B	10	8	NC_001140:210450	C→T	210.45	3.98	4.527	8.507	0.46785
D	11	15	NC_001147:835618	C→A	835.618	19.142	21.359	40.501	0.47263
C	10	14	NC_001146:65683	C→A	65.683	21.083	23.425	44.508	0.47369
D	12	4	NC_001136:576036	T→A	576.036	21.644	23.368	45.012	0.48085
D	6	14	NC_001146:152023	G→A	152.023	6.757	7.246	14.003	0.482539
B	4	15	NC_001147:551251	C→A	551.251	14.505	15.495	30	0.4835
E	6	15	NC_001147:313693	C→T	313.693	5.44	5.56	11	0.494545
E	3	2	NC_001134:490888	G→T	490.888	6.442	6.563	13.005	0.495348
D	9	5	NC_001137:166467	C→A	166.467	6.851	6.654	13.505	0.507294
B	8	15	NC_001147:794381	G→T	794.381	20.622	19.878	40.5	0.509185
E	10	12	NC_001144:256432	G→T	256.432	15.576	14.938	30.514	0.510454
B	11	4	NC_001136:260814	G→T	260.814	20.002	18.507	38.509	0.519411
D	11	10	NC_001142:248170	G→T	248.17	16.915	15.586	32.501	0.520446
H	3	8	NC_001140:378205	A→G	378.205	6.869	6.142	13.011	0.527938
D	15	10	NC_001142:434551	A→G	434.551	14.291	12.209	26.5	0.539283
G1	13	12	NC_001144:233030	G→T	233.03	5.68	4.825	10.505	0.540695
C	5	11	NC_001143:409350	C→A	409.35	10.113	8.397	18.51	0.546353
G2	10	7	NC_001139:542759	C→A	542.759	2.777	2.225	5.002	0.555178
D	10	4	NC_001136:1501396	C→A	1501.4	12.266	9.744	22.01	0.557292
D	4	2	NC_001134:275757	G→A	275.757	29.408	23.114	23.114	0.559918
E	10	2	NC_001134:746299	T→C	746.299	5.755	4.249	10.004	0.57527
B	11	7	NC_001139:362409	G→T	362.409	8.507	5.999	14.506	0.586447
B	10	9	NC_001141:258842	G→T	258.842	21.084	14.417	35.501	0.593899
G1	8	4	NC_001136:852745	C→A	852.745	12.227	8.278	20.505	0.596294
E	12	6	NC_001138:99788	C→A	99.788	22.639	14.916	37.555	0.602823
G1	10	10	NC_001142:144689	C→T	144.689	16.064	9.936	26	0.617846
D	11	16	NC_001148:143063	C→T	143.063	12.765	7.746	20.511	0.622349
G1	8	12	NC_001144:55034	C→A	55.034	16.247	8.764	25.011	0.649594
D	11	8	NC_001140:49048	G→T	49.048	3.26	1.744	5.004	0.651479
C	11	4	NC_001136:1265086	C→T	1265.09	10.494	5.516	16.01	0.655465
G2	10	4	NC_001136:482764	C→T	482.764	7.612	3.891	11.503	0.66174
D	6	8	NC_001140:149046	C→T	149.046	19.687	9.838	29.525	0.666791
E	12	9	NC_001141:261693	A→C	261.693	23.935	11.566	35.501	0.674206
F	12	9	NC_001141:261693	A→C	261.693	23.935	11.566	35.501	0.674206
F	5	11	NC_001143:127515	C→T	127.515	13.306	6.204	19.51	0.682009
F	11	9	NC_001141:326382	T→C	326.382	30.38	14.122	44.502	0.682666
H	7	4	NC_001136:656879	A→C	656.879	25.967	11.543	37.51	0.692269
H	3	11	NC_001143:169246	C→A	169.246	13.918	6.093	20.011	0.695517
G1	3	12	NC_001144:205738	C→A	205.738	21.612	9.401	31.013	0.696869
B	7	14	NC_001146:578522	C→T	578.522	16.665	6.84	23.505	0.708998
F	4	7	NC_001139:1043995	T→C	1044	20.215	8.295	28.51	0.709049
C	5	12	NC_001144:309497	G→T	309.497	17.118	6.893	24.011	0.712923
E	12	4	NC_001136:1327197	G→T	1327.2	18.607	7.393	26	0.715654
G1	13	1	NC_001133:39323	C→T	39.323	8.96	3.549	12.509	0.716284
D	3	7	NC_001139:48911	C→A	48.911	14.866	5.643	20.509	0.724853
C	5	12	NC_001144:332824	G→A	332.824	43.593	16.434	60.027	0.726223
F	4	16	NC_001148:131088	G→T	131.088	11.278	4.229	15.507	0.727284
G1	12	15	NC_001147:803669	G→A	803.669	29.91	10.59	40.5	0.738519
G2	8	16	NC_001148:792251	T→C	792.251	19.614	6.899	26.513	0.739788
B	7	4	NC_001136:1133213	C→A	1133.21	31.337	10.673	42.01	0.745941
D	15	10	NC_001142:644957	A→G	644.957	10.308	3.192	13.5	0.763556
F	7	12	NC_001144:203665	C→T	203.665	23.685	7.328	31.013	0.763712
F	3	14	NC_001146:777924	G→T	777.924	8.027	2.475	10.502	0.764331
H	11	10	NC_001142:668893	C→A	668.893	15.373	4.627	20	0.76865
D	15	7	NC_001139:92981	G→A	92.981	19.817	5.694	25.511	0.776802
C	4	4	NC_001136:660517	G→T	660.517	29.605	7.905	37.51	0.789256
C	11	7	NC_001139:27644	G→A	27.644	1.618	0.383	2.001	0.808596
H	11	10	NC_001142:43582	T→G	43.582	24.169	5.332	29.501	0.81926
G2	10	14	NC_001146:758429	T→C	758.429	28.039	5.967	34.006	0.824531
E	10	12	NC_001144:43833	G→A	43.833	12.069	2.437	14.506	0.832001
C	4	13	NC_001145:115722	G→A	115.722	7.958	1.543	9.501	0.837596
B	9	10	NC_001142:319409	C→A	319.409	18.849	3.652	22.501	0.837696
F	9	14	NC_001146:705132	C→A	705.132	14.75	2.754	17.504	0.842665
E	6	15	NC_001147:141658	G→A	141.658	26.594	4.907	31.501	0.844227
F	3	6	NC_001138:264204	A→C	264.204	28.613	4.935	33.548	0.852897
C	14	11	NC_001143:403599	C→A	403.599	15.864	2.646	18.51	0.85705
E	6	4	NC_001136:1050191	G→A	1050.19	10.829	1.671	12.5	0.86632
H	13	4	NC_001136:1050188	C→A	1050.19	10.832	1.668	12.5	0.86656
G2	7	7	NC_001139:269912	T→A	269.912	3.048	0.454	3.502	0.87036
C	3	13	NC_001145:399389	A→C	399.389	30.089	4.416	34.505	0.872019
E	6	4	NC_001136:154572	T→C	154.572	30.29	4.218	34.508	0.877767
G1	11	15	NC_001147:388446	C→A	388.446	49.192	6.308	55.5	0.886342
B	8	7	NC_001139:1038646	G→T	1038.65	25.564	2.946	28.51	0.896668
G2	7	11	NC_001143:119011	G→T	119.011	20.211	2.3	22.511	0.897828
H	3	2	NC_001134:134773	T→G	134.773	35.546	3.97	39.516	0.899534
C	13	15	NC_001147:936127	G→A	936.127	28.367	3.134	31.501	0.900511
D	15	7	NC_001139:936297	G→T	936.297	45.164	4.858	50.022	0.902883
G2	10	4	NC_001136:595059	C→A	595.059	40.667	4.345	45.012	0.90347
F	9	13	NC_001145:742549	C→A	742.549	7.699	0.802	8.501	0.905658
C	11	11	NC_001143:178695	G→T	178.695	32.662	3.356	36.018	0.906824
D	16	12	NC_001144:321960	T→G	321.96	54.457	5.57	60.027	0.907208
C	3	2	NC_001134:12825	C→T	12.825	45.448	4.572	50.02	0.908597
F	4	8	NC_001140:325389	G→A	325.389	27.888	2.637	30.525	0.913612
G1	7	4	NC_001136:276126	C→A	276.126	35.314	3.195	38.509	0.917032
G1	10	15	NC_001147:584566	G→A	584.566	18.81	1.691	20.501	0.917516
B	8	16	NC_001148:395940	G→T	395.94	11.498	1.009	12.507	0.919325
H	5	10	NC_001142:665842	C→T	665.842	18.424	1.576	20	0.9212
F	11	11	NC_001143:317557	G→T	317.557	7.858	0.646	8.504	0.924036
F	13	9	NC_001141:382065	C→A	382.065	29.199	2.302	31.501	0.926923
E	10	7	NC_001139:854008	C→T	854.008	21.9	1.61	23.51	0.931519
E	12	12	NC_001144:699156	C→A	699.156	37.113	2.405	39.518	0.939142
G2	8	14	NC_001146:476293	T→C	476.293	16.955	1.048	18.003	0.941787
C	13	15	NC_001147:195666	A→G	195.666	27.414	1.586	29	0.94531
F	6	5	NC_001137:160507	C→A	160.507	12.811	0.694	13.505	0.948612
G2	7	12	NC_001144:392120	G→T	392.12	15.703	0.804	16.507	0.951293
E	12	15	NC_001147:866071	G→T	866.071	6.189	0.311	6.5	0.952154
H	3	12	NC_001144:981885	C→A	981.885	6.702	0.301	7.003	0.957018
C	10	11	NC_001143:78623	C→A	78.623	20.177	0.834	21.011	0.960307
C	13	12	NC_001144:114121	G→A	114.121	19.83	0.679	20.509	0.966893
H	3	11	NC_001143:9724	C→A	9.724	14.038	0.47	14.508	0.967604
C	14	4	NC_001136:615274	C→A	615.274	4.367	0.134	4.501	0.970229
E	12	7	NC_001139:42868	G→A	42.868	13.606	0.4	14.006	0.971441
G1	9	15	NC_001147:815308	C→A	815.308	39.452	1.049	40.501	0.974099
G1	12	4	NC_001136:175114	C→T	175.114	7.821	0.181	8.002	0.977381
H	3	12	NC_001144:700701	G→A	700.701	38.658	0.86	39.518	0.978238
G1	8	13	NC_001145:117672	T→C	117.672	18.596	0.407	19.003	0.978582
F	13	8	NC_001140:158280	G→T	158.28	28.921	0.604	29.525	0.979543
G1	7	14	NC_001146:43130	C→A	43.13	43.636	0.872	44.508	0.980408
F	3	4	NC_001136:1364928	T→C	1364.93	11.328	0.172	11.5	0.985043
D	12	7	NC_001139:87000	G→T	87	23.223	0.287	23.51	0.987792
H	3	11	NC_001143:316779	C→A	316.779	16.877	0.132	17.009	0.992239
G1	9	11	NC_001143:234993	A→G	234.993	18.886	0.124	19.01	0.993477
G2	8	16	NC_001148:799229	C→T	799.229	18.431	0.079	18.51	0.995732
C	10	16	NC_001148:396955	C→T	396.955	21.004	0.006	21.01	0.999714
